# Supplementary material for: Mapping past human land use using archaeological data: A new classification for global land use synthesis and data harmonization
Source: PLoS One. 2021 Apr 14;16(4):e0246662. doi: 10.1371/journal.pone.0246662 (PMC8046197; doi:10.1371/journal.pone.0246662)
Supplement: S1 File — (ZIP) [file pone.0246662.s001.zip]

Archive with 48 entries (48 files):
- LandCover6k_LandUse_Blank.gdb/a00000001.freelist
- LandCover6k_LandUse_Blank.gdb/a00000001.gdbindexes
- LandCover6k_LandUse_Blank.gdb/a00000001.gdbtable
- LandCover6k_LandUse_Blank.gdb/a00000001.gdbtablx
- LandCover6k_LandUse_Blank.gdb/a00000001.TablesByName.atx
- LandCover6k_LandUse_Blank.gdb/a00000002.gdbtable
- LandCover6k_LandUse_Blank.gdb/a00000002.gdbtablx
- LandCover6k_LandUse_Blank.gdb/a00000003.gdbindexes
- LandCover6k_LandUse_Blank.gdb/a00000003.gdbtable
- LandCover6k_LandUse_Blank.gdb/a00000003.gdbtablx
- LandCover6k_LandUse_Blank.gdb/a00000004.CatItemsByPhysicalName.atx
- LandCover6k_LandUse_Blank.gdb/a00000004.CatItemsByType.atx
- LandCover6k_LandUse_Blank.gdb/a00000004.FDO_UUID.atx
- LandCover6k_LandUse_Blank.gdb/a00000004.freelist
- LandCover6k_LandUse_Blank.gdb/a00000004.gdbindexes
- LandCover6k_LandUse_Blank.gdb/a00000004.gdbtable
- LandCover6k_LandUse_Blank.gdb/a00000004.gdbtablx
- LandCover6k_LandUse_Blank.gdb/a00000004.spx
- LandCover6k_LandUse_Blank.gdb/a00000005.CatItemTypesByName.atx
- LandCover6k_LandUse_Blank.gdb/a00000005.CatItemTypesByParentTypeID.atx
- LandCover6k_LandUse_Blank.gdb/a00000005.CatItemTypesByUUID.atx
- LandCover6k_LandUse_Blank.gdb/a00000005.gdbindexes
- LandCover6k_LandUse_Blank.gdb/a00000005.gdbtable
- LandCover6k_LandUse_Blank.gdb/a00000005.gdbtablx
- LandCover6k_LandUse_Blank.gdb/a00000006.CatRelsByDestinationID.atx
- LandCover6k_LandUse_Blank.gdb/a00000006.CatRelsByOriginID.atx
- LandCover6k_LandUse_Blank.gdb/a00000006.CatRelsByType.atx
- LandCover6k_LandUse_Blank.gdb/a00000006.FDO_UUID.atx
- LandCover6k_LandUse_Blank.gdb/a00000006.freelist
- LandCover6k_LandUse_Blank.gdb/a00000006.gdbindexes
- LandCover6k_LandUse_Blank.gdb/a00000006.gdbtable
- LandCover6k_LandUse_Blank.gdb/a00000006.gdbtablx
- LandCover6k_LandUse_Blank.gdb/a00000007.CatRelTypesByBackwardLabel.atx
- LandCover6k_LandUse_Blank.gdb/a00000007.CatRelTypesByDestItemTypeID.atx
- LandCover6k_LandUse_Blank.gdb/a00000007.CatRelTypesByForwardLabel.atx
- LandCover6k_LandUse_Blank.gdb/a00000007.CatRelTypesByName.atx
- LandCover6k_LandUse_Blank.gdb/a00000007.CatRelTypesByOriginItemTypeID.atx
- LandCover6k_LandUse_Blank.gdb/a00000007.CatRelTypesByUUID.atx
- LandCover6k_LandUse_Blank.gdb/a00000007.gdbindexes
- LandCover6k_LandUse_Blank.gdb/a00000007.gdbtable
- LandCover6k_LandUse_Blank.gdb/a00000007.gdbtablx
- LandCover6k_LandUse_Blank.gdb/a00000016.freelist
- LandCover6k_LandUse_Blank.gdb/a00000016.gdbindexes
- LandCover6k_LandUse_Blank.gdb/a00000016.gdbtable
- LandCover6k_LandUse_Blank.gdb/a00000016.gdbtablx
- LandCover6k_LandUse_Blank.gdb/a00000016.spx
- LandCover6k_LandUse_Blank.gdb/gdb
- LandCover6k_LandUse_Blank.gdb/timestamps
